# Supplementary material for: The Anti-Inflammatory Response of Lavandula luisieri and Lavandula pedunculata Essential Oils
Source: Plants (Basel). 2022 Jan 29;11(3):370. doi: 10.3390/plants11030370 (PMC8838270; doi:10.3390/plants11030370)
Supplement: Supplementary file 1 [file plants-11-00370-s001.zip]

Archive with 1 entries (1 files):
- Figure S1 with caption.pdf
